# Supplementary material for: Milk Fat Globule Membrane Relieves Fatigue via Regulation of Oxidative Stress and Gut Microbiota in BALB/c Mice
Source: Antioxidants (Basel). 2023 Mar 13;12(3):712. doi: 10.3390/antiox12030712 (PMC10045747; doi:10.3390/antiox12030712)
Supplement: Supplementary file 1 [file antioxidants-12-00712-s001.zip]

Archive with 1 entries (1 files):
- antioxidants-2145420-supplementary.pdf
